# Supplementary material for: Mold Fungal Resistance of Loose-Fill Thermal Insulation Materials Based on Processed Wheat Straw, Corn Stalk and Reed
Source: Polymers (Basel). 2024 Feb 19;16(4):562. doi: 10.3390/polym16040562 (PMC10892266; doi:10.3390/polym16040562)
Supplement: Supplementary file 1 [file polymers-16-00562-s001.zip]

Archive with 1 entries (1 files):
- polymers-2853738-supplementary.pdf
